# Supplementary material for: Imputed expression of schizophrenia‐associated genes and cognitive measures in patients with schizophrenia
Source: Mol Genet Genomic Med. 2022 Apr 30;10(6):e1942. doi: 10.1002/mgg3.1942 (PMC9184669; doi:10.1002/mgg3.1942)
Supplement: Supplementary file 3 — Tables S1‐S4 [file MGG3-10-e1942-s003.xlsx]

## Sheet: Supplementary Table 1
Supplementary Table 1: genes prioritised by the PGC schizophrenia GWAS (doi: https://doi.org/10.1101/2020.09.12.20192922)
Ensembl ID	Gene symbol ID	Gene biotype	Gene expression with significant heritability in PsychENCODE
ENSG00000142599	RERE	protein_coding	yes
ENSG00000112659	CUL9	protein_coding	no
ENSG00000197933	ZNF823	protein_coding	yes
ENSG00000065609	SNAP91	protein_coding	yes
ENSG00000140564	FURIN	protein_coding	yes
ENSG00000100346	CACNA1I	protein_coding	yes
ENSG00000256500	RP11-73M18.2	protein_coding	yes
ENSG00000172817	CYP7B1	protein_coding	yes
ENSG00000138821	SLC39A8	protein_coding	yes
ENSG00000103037	SETD6	protein_coding	yes
ENSG00000067082	KLF6	protein_coding	no
ENSG00000149564	ESAM	protein_coding	no
ENSG00000126456	IRF3	protein_coding	yes
ENSG00000181191	PJA1	protein_coding	no
ENSG00000115524	SF3B1	protein_coding	yes
ENSG00000075035	WSCD2	protein_coding	yes
ENSG00000169592	INO80E	protein_coding	yes
ENSG00000224924	LINC00320	lincRNA	yes
ENSG00000197136	PCNXL3	protein_coding	no
ENSG00000109572	CLCN3	protein_coding	yes
ENSG00000117020	AKT3	protein_coding	yes
ENSG00000227603	RP11-165J3.6	antisense	yes
ENSG00000159640	ACE	protein_coding	yes
ENSG00000164037	SLC9B1	protein_coding	no
ENSG00000166589	CDH16	protein_coding	no
ENSG00000103423	DNAJA3	protein_coding	yes
ENSG00000102471	NDFIP2	protein_coding	yes
ENSG00000115540	MOB4	protein_coding	yes
ENSG00000163016	ALMS1P	pseudogene	yes
ENSG00000163673	DCLK3	protein_coding	yes
ENSG00000172922	RNASEH2C	protein_coding	yes
ENSG00000183117	CSMD1	protein_coding	no
ENSG00000170571	EMB	protein_coding	yes
ENSG00000204969	PCDHA2	protein_coding	yes
ENSG00000143578	CREB3L4	protein_coding	yes
ENSG00000185274	WBSCR17	protein_coding	yes
ENSG00000122778	KIAA1549	protein_coding	no
ENSG00000151067	CACNA1C	protein_coding	no
ENSG00000198431	TXNRD1	protein_coding	yes
ENSG00000136928	GABBR2	protein_coding	yes
ENSG00000172260	NEGR1	protein_coding	yes
ENSG00000120658	ENOX1	protein_coding	yes
ENSG00000170396	ZNF804A	protein_coding	yes
ENSG00000122584	NXPH1	protein_coding	no
ENSG00000146938	NLGN4X	protein_coding	no
ENSG00000175224	ATG13	protein_coding	yes
ENSG00000257991	RP11-2H8.3	pseudogene	no
ENSG00000170624	SGCD	protein_coding	no
ENSG00000231200	AC068490.2	lincRNA	no
ENSG00000152894	PTPRK	protein_coding	yes
ENSG00000171045	TSNARE1	protein_coding	yes
ENSG00000127152	BCL11B	protein_coding	no
ENSG00000144619	CNTN4	protein_coding	no
ENSG00000167491	GATAD2A	protein_coding	yes
ENSG00000253553	RP11-586K2.1	antisense	yes
ENSG00000133107	TRPC4	protein_coding	yes
ENSG00000183715	OPCML	protein_coding	yes
ENSG00000078114	NEBL	protein_coding	yes
ENSG00000118689	FOXO3	protein_coding	no
ENSG00000152822	GRM1	protein_coding	yes
ENSG00000126453	BCL2L12	protein_coding	no
ENSG00000131409	LRRC4B	protein_coding	yes
ENSG00000120071	KANSL1	protein_coding	yes
ENSG00000120088	CRHR1	protein_coding	yes
ENSG00000186868	MAPT	protein_coding	yes
ENSG00000249307	LINC01088	antisense	no
ENSG00000092470	WDR76	protein_coding	yes
ENSG00000167004	PDIA3	protein_coding	yes
ENSG00000183166	CALN1	protein_coding	no
ENSG00000166886	NAB2	protein_coding	no
ENSG00000112893	MAN2A1	protein_coding	yes
ENSG00000259616	RP11-507B12.2	lincRNA	no
ENSG00000185619	PCGF3	protein_coding	yes
ENSG00000104765	BNIP3L	protein_coding	yes
ENSG00000161277	THAP8	protein_coding	yes
ENSG00000184903	IMMP2L	protein_coding	yes
ENSG00000072134	EPN2	protein_coding	no
ENSG00000150625	GPM6A	protein_coding	no
ENSG00000187323	DCC	protein_coding	yes
ENSG00000174437	ATP2A2	protein_coding	no
ENSG00000153944	MSI2	protein_coding	yes
ENSG00000234840	RP11-399D6.2	lincRNA	no
ENSG00000137843	PAK6	protein_coding	yes
ENSG00000002822	MAD1L1	protein_coding	yes
ENSG00000169306	IL1RAPL1	protein_coding	no
ENSG00000114861	FOXP1	protein_coding	no
ENSG00000117593	DARS2	protein_coding	yes
ENSG00000179912	R3HDM2	protein_coding	no
ENSG00000184588	PDE4B	protein_coding	yes
ENSG00000149527	PLCH2	protein_coding	yes
ENSG00000186487	MYT1L	protein_coding	yes
ENSG00000145354	CISD2	protein_coding	yes
ENSG00000188107	EYS	protein_coding	no
ENSG00000163634	THOC7	protein_coding	yes
ENSG00000206129	CTD-2008L17.2	lincRNA	no
ENSG00000133687	TMTC1	protein_coding	yes
ENSG00000006744	ELAC2	protein_coding	yes
ENSG00000114054	PCCB	protein_coding	yes
ENSG00000115073	ACTR1B	protein_coding	yes
ENSG00000127903	ZNF835	protein_coding	yes
ENSG00000023171	GRAMD1B	protein_coding	no
ENSG00000105866	SP4	protein_coding	yes
ENSG00000085788	DDHD2	protein_coding	yes
ENSG00000135298	BAI3	protein_coding	no
ENSG00000227676	LINC01068	lincRNA	no
ENSG00000189283	FHIT	protein_coding	yes
ENSG00000183454	GRIN2A	protein_coding	yes
ENSG00000180530	NRIP1	protein_coding	no
ENSG00000135638	EMX1	protein_coding	no
ENSG00000144040	SFXN5	protein_coding	yes
ENSG00000041357	PSMA4	protein_coding	yes
ENSG00000055147	FAM114A2	protein_coding	yes
ENSG00000101447	FAM83D	protein_coding	yes
ENSG00000102882	MAPK3	protein_coding	yes
ENSG00000122687	FTSJ2	protein_coding	yes
ENSG00000147905	ZCCHC7	protein_coding	yes
ENSG00000170802	FOXN2	protein_coding	no
ENSG00000174939	ASPHD1	protein_coding	yes
ENSG00000175324	LSM1	protein_coding	yes
ENSG00000175727	MLXIP	protein_coding	yes
ENSG00000178922	HYI	protein_coding	yes
ENSG00000182858	ALG12	protein_coding	yes
ENSG00000204856	FAM216A	protein_coding	yes
ENSG00000204962	PCDHA8	protein_coding	yes
ENSG00000246560	RP11-10L12.4	antisense	yes
ENSG00000250091	DNAH10OS	protein_coding	no
ENSG00000259946	RP11-490G2.2	lincRNA	yes
ENSG00000262319	ENSG00000262319	antisense	yes
ENSG00000270028	RP11-380L11.4	antisense	yes
ENSG00000272335	RP11-53O19.3	lincRNA	yes

## Sheet: Supplementary Table 2
Supplementary Table 2: clinical-demographic characteristics of the sample with available gene expression data (N=479). The description (mean ± SD or distribution) of variables and the number of missing values is reported. The results of cognitive tests are referred to the baseline evaluation. The distribution of the composite ocognitive score and the five cognitive domains of interest is describe…
Variable	Description	Number of missing values (%)
Age	41.13±11.49	0
Sex (F/M)	110/369	0
Years of education	12.20±2.50	1 (0.2%)
Number of antipsychotics at baseline	0 antipsychotics: 93 (19.4%)	0
	1 antipsychotic: 326 (68.1%)
	2 antipsychotics: 60 (12.5%)
Years since the first antipsychotic treatment	14.43±10.91	17 (3.5%)
PANSS positive subscale (baseline)	15.84±4.63	1 (0.2%)
PANSS negative subscale (baseline)	17.99±5.14	1 (0.2%)
PANSS total (baseline)	67.02±15.10	1 (0.2%)
Calgary depression scale (baseline)	4.05±3.40	6 (1.3%)
Hopkins Verbal Learning Test (average number of correct words among three trials)	6.43±1.86	14 (2.9%)
Verbal fluency (average number of correct words among trials of the Controlled Oral Word Association Test and Category Instances test)	10.18±3.21	6 (1.3%)
Computerized test of visuospatial working memory (average error in millimeters among three trials)	19.61±11.30	54 (11.3%)
Letter-Number Span test (number of correct sequences)	10.70±4.53	9 (1.9%)
Computerized Wisconsin Card Sorting Test (number of completed categories)	2.29±1.61	43 (8.98%)
Computerized Wisconsin Card Sorting Test (number of perseverative errors)	12.96±9.85	42 (8.8%)
WISC-III mazes (raw score)	18.04±5.71	13 (2.7%)
Grooved Pegboard test (average number of pegs successfully inserted)	12.50±4.09	9 (1.9%)
WAIS-R Digit Symbol Test (number of shapes copied)	37.61±13.13	9 (1.9%)
Computerized Continuous Performance Test (average reaction time (ms) for 2, 3, and 4-digit numbers)	470.76±96.19	48 (10%)

## Sheet: Supplementary Table 3
Supplementary Table 3: results of the regression analyses of gene expression scores on cognitive phenotypes. P values < 0.05 are in red.
Gene symbol	Ensembl ID	parameter	cognition	proc_speed	reasoning	verbal_mem	vigilance	work_memory
MAD1L1	ENSG00000002822	B	-0.0107	-0.0165	-0.0316	0.0725	-0.0524	-0.0267
MAD1L1	ENSG00000002822	SE	0.044	0.044	0.0438	0.0466	0.049	0.0464
MAD1L1	ENSG00000002822	95% CI	-0.0969/0.0755	-0.1027/0.0697	-0.1174/0.0542	-0.0188/0.1638	-0.1484/0.0436	-0.1176/0.0642
MAD1L1	ENSG00000002822	p	0.8082	0.7079	0.4703	0.1206	0.2856	0.5654
ELAC2	ENSG00000006744	B	0.0028	0.0602	0.0312	-0.028	-0.0647	0.0003
ELAC2	ENSG00000006744	SE	0.0433	0.0432	0.043	0.046	0.0473	0.0456
ELAC2	ENSG00000006744	95% CI	-0.0821/0.0877	-0.0245/0.1449	-0.0531/0.1155	-0.1182/0.0622	-0.1574/0.028	-0.0891/0.0897
ELAC2	ENSG00000006744	p	0.9479	0.1639	0.4683	0.5425	0.1717	0.9949
PSMA4	ENSG00000041357	B	0.0011	-0.0123	0.0153	0.0068	0.0052	-0.0083
PSMA4	ENSG00000041357	SE	0.0452	0.0451	0.0449	0.048	0.0499	0.0475
PSMA4	ENSG00000041357	95% CI	-0.0875/0.0897	-0.1007/0.0761	-0.0727/0.1033	-0.0873/0.1009	-0.0926/0.103	-0.1014/0.0848
PSMA4	ENSG00000041357	p	0.9804	0.7858	0.7326	0.8879	0.9173	0.8616
FAM114A2	ENSG00000055147	B	0.064	0.0622	0.0717	0.0396	0.041	0.0629
FAM114A2	ENSG00000055147	SE	0.0449	0.0449	0.0446	0.0478	0.0499	0.0474
FAM114A2	ENSG00000055147	95% CI	-0.024/0.152	-0.0258/0.1502	-0.0157/0.1591	-0.0541/0.1333	-0.0568/0.1388	-0.03/0.1558
FAM114A2	ENSG00000055147	p	0.1545	0.1666	0.1088	0.4079	0.4116	0.1848
SNAP91	ENSG00000065609	B	0.033	-0.0077	0.0937	0.0087	0.0238	0.0246
SNAP91	ENSG00000065609	SE	0.0446	0.0446	0.0441	0.0473	0.0493	0.0469
SNAP91	ENSG00000065609	95% CI	-0.0544/0.1204	-0.0951/0.0797	0.0073/0.1801	-0.084/0.1014	-0.0728/0.1204	-0.0673/0.1165
SNAP91	ENSG00000065609	p	0.4589	0.8637	0.034	0.8543	0.6295	0.6001
WSCD2	ENSG00000075035	B	0.0043	0.0073	0.0174	0.0168	-0.0167	0.0009
WSCD2	ENSG00000075035	SE	0.0425	0.0424	0.0422	0.0451	0.0468	0.0447
WSCD2	ENSG00000075035	95% CI	-0.079/0.0876	-0.0758/0.0904	-0.0653/0.1001	-0.0716/0.1052	-0.1084/0.075	-0.0867/0.0885
WSCD2	ENSG00000075035	p	0.9187	0.8641	0.6805	0.71	0.721	0.9833
NEBL	ENSG00000078114	B	0.0027	0.0428	-0.0319	0.0534	-0.0175	-0.058
NEBL	ENSG00000078114	SE	0.0427	0.0426	0.0424	0.0452	0.0473	0.0449
NEBL	ENSG00000078114	95% CI	-0.081/0.0864	-0.0407/0.1263	-0.115/0.0512	-0.0352/0.142	-0.1102/0.0752	-0.146/0.03
NEBL	ENSG00000078114	p	0.9495	0.3153	0.4522	0.2389	0.7109	0.1977
DDHD2	ENSG00000085788	B	-0.0004	0.0385	-0.0624	0.0498	-0.0005	-0.0413
DDHD2	ENSG00000085788	SE	0.0436	0.0435	0.0432	0.0462	0.0478	0.0459
DDHD2	ENSG00000085788	95% CI	-0.0859/0.0851	-0.0468/0.1238	-0.1471/0.0223	-0.0408/0.1404	-0.0942/0.0932	-0.1313/0.0487
DDHD2	ENSG00000085788	p	0.9934	0.3767	0.1494	0.2822	0.9925	0.3687
WDR76	ENSG00000092470	B	0.0246	0.0169	0.0143	0.0631	0.0317	-0.0128
WDR76	ENSG00000092470	SE	0.044	0.044	0.0438	0.0467	0.0491	0.0464
WDR76	ENSG00000092470	95% CI	-0.0616/0.1108	-0.0693/0.1031	-0.0715/0.1001	-0.0284/0.1546	-0.0645/0.1279	-0.1037/0.0781
WDR76	ENSG00000092470	p	0.5767	0.7006	0.7449	0.177	0.5194	0.7819
CACNA1I	ENSG00000100346	B	-0.0445	-0.0115	-0.0395	-0.0816	-0.0206	-0.029
CACNA1I	ENSG00000100346	SE	0.0441	0.0441	0.0438	0.0467	0.0486	0.0464
CACNA1I	ENSG00000100346	95% CI	-0.1309/0.0419	-0.0979/0.0749	-0.1253/0.0463	-0.1731/0.0099	-0.1159/0.0747	-0.1199/0.0619
CACNA1I	ENSG00000100346	p	0.3136	0.7948	0.3677	0.0813	0.6718	0.532
FAM83D	ENSG00000101447	B	0.0645	0.066	0.0621	0.0787	-0.0005	0.0406
FAM83D	ENSG00000101447	SE	0.0435	0.0434	0.0432	0.0461	0.049	0.0461
FAM83D	ENSG00000101447	95% CI	-0.0208/0.1498	-0.0191/0.1511	-0.0226/0.1468	-0.0117/0.1691	-0.0965/0.0955	-0.0498/0.131
FAM83D	ENSG00000101447	p	0.1385	0.1296	0.1514	0.0887	0.9926	0.3788
NDFIP2	ENSG00000102471	B	0.0128	0.0246	0.0224	0.0119	0.0012	-0.0118
NDFIP2	ENSG00000102471	SE	0.0448	0.0448	0.0446	0.0476	0.0496	0.0472
NDFIP2	ENSG00000102471	95% CI	-0.075/0.1006	-0.0632/0.1124	-0.065/0.1098	-0.0814/0.1052	-0.096/0.0984	-0.1043/0.0807
NDFIP2	ENSG00000102471	p	0.7748	0.5839	0.6148	0.8031	0.9806	0.803
MAPK3	ENSG00000102882	B	0.0006	0.0033	-0.0316	0.026	-0.0121	0.0242
MAPK3	ENSG00000102882	SE	0.0434	0.0434	0.0431	0.0461	0.0483	0.0457
MAPK3	ENSG00000102882	95% CI	-0.0845/0.0857	-0.0818/0.0884	-0.1161/0.0529	-0.0644/0.1164	-0.1068/0.0826	-0.0654/0.1138
MAPK3	ENSG00000102882	p	0.9883	0.9388	0.4642	0.5733	0.8025	0.5962
SETD6	ENSG00000103037	B	0.0636	0.0316	0.0678	0.0043	0.0863	0.0884
SETD6	ENSG00000103037	SE	0.0435	0.0435	0.0432	0.0463	0.0483	0.0457
SETD6	ENSG00000103037	95% CI	-0.0217/0.1489	-0.0537/0.1169	-0.0169/0.1525	-0.0864/0.095	-0.0084/0.181	-0.0012/0.178
SETD6	ENSG00000103037	p	0.1445	0.4684	0.1173	0.9255	0.0744	0.0539
DNAJA3	ENSG00000103423	B	0.0358	0.0316	0.0374	0.0014	0.0562	0.0129
DNAJA3	ENSG00000103423	SE	0.0434	0.0434	0.0432	0.0461	0.0478	0.0458
DNAJA3	ENSG00000103423	95% CI	-0.0493/0.1209	-0.0535/0.1167	-0.0473/0.1221	-0.089/0.0918	-0.0375/0.1499	-0.0769/0.1027
DNAJA3	ENSG00000103423	p	0.4104	0.4664	0.3865	0.9762	0.2406	0.779
BNIP3L	ENSG00000104765	B	0.0243	0.0098	0.0268	0.0437	0.0074	0.0015
BNIP3L	ENSG00000104765	SE	0.0426	0.0426	0.0424	0.0453	0.0471	0.0449
BNIP3L	ENSG00000104765	95% CI	-0.0592/0.1078	-0.0737/0.0933	-0.0563/0.1099	-0.0451/0.1325	-0.0849/0.0997	-0.0865/0.0895
BNIP3L	ENSG00000104765	p	0.5689	0.8175	0.528	0.3345	0.8753	0.9726
SP4	ENSG00000105866	B	0.0063	0.0182	-0.0585	0.053	0.0174	-0.008
SP4	ENSG00000105866	SE	0.0435	0.0434	0.0431	0.0461	0.0481	0.0458
SP4	ENSG00000105866	95% CI	-0.079/0.0916	-0.0669/0.1033	-0.143/0.026	-0.0374/0.1434	-0.0769/0.1117	-0.0978/0.0818
SP4	ENSG00000105866	p	0.8844	0.6748	0.1755	0.2511	0.7185	0.8611
CLCN3	ENSG00000109572	B	-0.0201	-0.038	-0.0099	-0.0071	-0.045	-0.012
CLCN3	ENSG00000109572	SE	0.0447	0.0446	0.0444	0.0474	0.0495	0.0472
CLCN3	ENSG00000109572	95% CI	-0.1077/0.0675	-0.1254/0.0494	-0.0969/0.0771	-0.1/0.0858	-0.142/0.052	-0.1045/0.0805
CLCN3	ENSG00000109572	p	0.6532	0.3949	0.8241	0.8817	0.3635	0.7987
MAN2A1	ENSG00000112893	B	0.114	0.0678	0.1002	0.02	0.1474	0.1307
MAN2A1	ENSG00000112893	SE	0.0439	0.0441	0.0437	0.047	0.0485	0.0462
MAN2A1	ENSG00000112893	95% CI	0.028/0.2	-0.0186/0.1542	0.0145/0.1859	-0.0721/0.1121	0.0523/0.2425	0.0401/0.2213
MAN2A1	ENSG00000112893	p	0.0097	0.1248	0.0223	0.6698	0.0025	0.0049
PCCB	ENSG00000114054	B	-0.0056	0.0309	0.0054	-0.0244	-0.0361	-0.004
PCCB	ENSG00000114054	SE	0.0441	0.044	0.0438	0.0468	0.0491	0.0464
PCCB	ENSG00000114054	95% CI	-0.092/0.0808	-0.0553/0.1171	-0.0804/0.0912	-0.1161/0.0673	-0.1323/0.0601	-0.0949/0.0869
PCCB	ENSG00000114054	p	0.8989	0.4828	0.9018	0.602	0.4623	0.9307
ACTR1B	ENSG00000115073	B	-0.0315	-0.0484	-0.0513	-0.0096	0.0021	-0.0282
ACTR1B	ENSG00000115073	SE	0.0445	0.0445	0.0442	0.0473	0.0495	0.0469
ACTR1B	ENSG00000115073	95% CI	-0.1187/0.0557	-0.1356/0.0388	-0.1379/0.0353	-0.1023/0.0831	-0.0949/0.0991	-0.1201/0.0637
ACTR1B	ENSG00000115073	p	0.4796	0.2772	0.2464	0.8385	0.9656	0.5481
SF3B1	ENSG00000115524	B	0.0177	0.0359	-0.0047	0.0247	0.0212	0.0023
SF3B1	ENSG00000115524	SE	0.0451	0.0451	0.0449	0.0479	0.0509	0.0476
SF3B1	ENSG00000115524	95% CI	-0.0707/0.1061	-0.0525/0.1243	-0.0927/0.0833	-0.0692/0.1186	-0.0786/0.121	-0.091/0.0956
SF3B1	ENSG00000115524	p	0.6957	0.4261	0.9164	0.6061	0.6773	0.9613
MOB4	ENSG00000115540	B	0.0112	0.0318	-0.0096	0.0152	0.0123	0.0021
MOB4	ENSG00000115540	SE	0.0452	0.0452	0.045	0.048	0.051	0.0476
MOB4	ENSG00000115540	95% CI	-0.0774/0.0998	-0.0568/0.1204	-0.0978/0.0786	-0.0789/0.1093	-0.0877/0.1123	-0.0912/0.0954
MOB4	ENSG00000115540	p	0.805	0.4821	0.8306	0.7517	0.8089	0.9643
AKT3	ENSG00000117020	B	0.0195	0.0468	-0.0293	0.0445	0.0135	-0.0158
AKT3	ENSG00000117020	SE	0.0434	0.0433	0.0431	0.046	0.0476	0.0457
AKT3	ENSG00000117020	95% CI	-0.0656/0.1046	-0.0381/0.1317	-0.1138/0.0552	-0.0457/0.1347	-0.0798/0.1068	-0.1054/0.0738
AKT3	ENSG00000117020	p	0.6536	0.28	0.497	0.3345	0.7772	0.7297
DARS2	ENSG00000117593	B	-0.0304	-0.0319	-0.0253	-0.0461	-0.0353	-0.0015
DARS2	ENSG00000117593	SE	0.0428	0.0428	0.0426	0.0455	0.0475	0.0451
DARS2	ENSG00000117593	95% CI	-0.1143/0.0535	-0.1158/0.052	-0.1088/0.0582	-0.1353/0.0431	-0.1284/0.0578	-0.0899/0.0869
DARS2	ENSG00000117593	p	0.4791	0.4566	0.5535	0.3112	0.4571	0.973
KANSL1	ENSG00000120071	B	0.0306	0.0415	0.029	0.0387	0.0312	-0.0027
KANSL1	ENSG00000120071	SE	0.0434	0.0434	0.0432	0.0461	0.0478	0.0457
KANSL1	ENSG00000120071	95% CI	-0.0545/0.1157	-0.0436/0.1266	-0.0557/0.1137	-0.0517/0.1291	-0.0625/0.1249	-0.0923/0.0869
KANSL1	ENSG00000120071	p	0.4813	0.3391	0.5024	0.4017	0.5148	0.9523
CRHR1	ENSG00000120088	B	0.0464	0.0775	-0.0213	0.0353	0.0395	0.0433
CRHR1	ENSG00000120088	SE	0.0428	0.0427	0.0426	0.0455	0.0473	0.0451
CRHR1	ENSG00000120088	95% CI	-0.0375/0.1303	-0.0062/0.1612	-0.1048/0.0622	-0.0539/0.1245	-0.0532/0.1322	-0.0451/0.1317
CRHR1	ENSG00000120088	p	0.2794	0.0701	0.6179	0.4384	0.4035	0.3375
ENOX1	ENSG00000120658	B	-0.1431	-0.1517	-0.0294	-0.1623	-0.1502	-0.1013
ENOX1	ENSG00000120658	SE	0.0445	0.0444	0.0448	0.0472	0.0487	0.0472
ENOX1	ENSG00000120658	95% CI	-0.2303/-0.0559	-0.2387/-0.0647	-0.1172/0.0584	-0.2548/-0.0698	-0.2457/-0.0547	-0.1938/-0.0088
ENOX1	ENSG00000120658	p	0.0014	0.0007	0.5124	0.0006	0.0022	0.0324
FTSJ2	ENSG00000122687	B	0.0766	0.0735	0.1215	0.0972	-0.0363	0.052
FTSJ2	ENSG00000122687	SE	0.0436	0.0436	0.0431	0.0462	0.049	0.046
FTSJ2	ENSG00000122687	95% CI	-0.0089/0.1621	-0.012/0.159	0.037/0.206	0.0066/0.1878	-0.1323/0.0597	-0.0382/0.1422
FTSJ2	ENSG00000122687	p	0.0796	0.0927	0.005	0.0362	0.459	0.259
IRF3	ENSG00000126456	B	0.0074	0.015	0.0293	-0.0009	0.024	-0.0271
IRF3	ENSG00000126456	SE	0.044	0.044	0.0438	0.0468	0.0489	0.0464
IRF3	ENSG00000126456	95% CI	-0.0788/0.0936	-0.0712/0.1012	-0.0565/0.1151	-0.0926/0.0908	-0.0718/0.1198	-0.118/0.0638
IRF3	ENSG00000126456	p	0.8664	0.7338	0.5032	0.9839	0.6245	0.5586
ZNF835	ENSG00000127903	B	-0.049	-0.0756	0.0187	-0.0399	-0.0833	-0.0351
ZNF835	ENSG00000127903	SE	0.043	0.0429	0.0428	0.0457	0.0477	0.0453
ZNF835	ENSG00000127903	95% CI	-0.1333/0.0353	-0.1597/0.0085	-0.0652/0.1026	-0.1295/0.0497	-0.1768/0.0102	-0.1239/0.0537
ZNF835	ENSG00000127903	p	0.2553	0.0783	0.6617	0.3826	0.0812	0.4391
LRRC4B	ENSG00000131409	B	-0.0501	-0.0577	-0.008	-0.0192	-0.0595	-0.0463
LRRC4B	ENSG00000131409	SE	0.0441	0.044	0.0439	0.0469	0.0487	0.0464
LRRC4B	ENSG00000131409	95% CI	-0.1365/0.0363	-0.1439/0.0285	-0.094/0.078	-0.1111/0.0727	-0.155/0.036	-0.1372/0.0446
LRRC4B	ENSG00000131409	p	0.2565	0.1909	0.8549	0.683	0.223	0.3187
TRPC4	ENSG00000133107	B	-0.0186	-0.0084	-0.0382	-0.0266	0.0079	-0.0282
TRPC4	ENSG00000133107	SE	0.0435	0.0435	0.0432	0.0462	0.0478	0.0459
TRPC4	ENSG00000133107	95% CI	-0.1039/0.0667	-0.0937/0.0769	-0.1229/0.0465	-0.1172/0.064	-0.0858/0.1016	-0.1182/0.0618
TRPC4	ENSG00000133107	p	0.6692	0.8479	0.3779	0.5655	0.8687	0.5385
TMTC1	ENSG00000133687	B	0.0048	0.0022	0.017	-0.0185	0.0047	0.0335
TMTC1	ENSG00000133687	SE	0.0436	0.0436	0.0434	0.0463	0.0478	0.0459
TMTC1	ENSG00000133687	95% CI	-0.0807/0.0903	-0.0833/0.0877	-0.0681/0.1021	-0.1092/0.0722	-0.089/0.0984	-0.0565/0.1235
TMTC1	ENSG00000133687	p	0.913	0.9599	0.6958	0.689	0.9218	0.4654
GABBR2	ENSG00000136928	B	0.0017	0.0438	0.0142	-0.0437	0.0558	-0.0475
GABBR2	ENSG00000136928	SE	0.0437	0.0436	0.0434	0.0463	0.0489	0.0461
GABBR2	ENSG00000136928	95% CI	-0.084/0.0874	-0.0417/0.1293	-0.0709/0.0993	-0.1344/0.047	-0.04/0.1516	-0.1379/0.0429
GABBR2	ENSG00000136928	p	0.9689	0.3158	0.7436	0.3461	0.2545	0.3039
PAK6	ENSG00000137843	B	0.077	0.0252	0.0515	0.0825	0.0301	0.1183
PAK6	ENSG00000137843	SE	0.0448	0.0449	0.0446	0.0475	0.0496	0.047
PAK6	ENSG00000137843	95% CI	-0.0108/0.1648	-0.0628/0.1132	-0.0359/0.1389	-0.0106/0.1756	-0.0671/0.1273	0.0262/0.2104
PAK6	ENSG00000137843	p	0.0863	0.5755	0.2483	0.0833	0.5449	0.0122
SLC39A8	ENSG00000138821	B	-0.0183	-0.0031	-0.0169	0.0183	-0.0528	-0.021
SLC39A8	ENSG00000138821	SE	0.043	0.043	0.0427	0.0457	0.0477	0.0453
SLC39A8	ENSG00000138821	95% CI	-0.1026/0.066	-0.0874/0.0812	-0.1006/0.0668	-0.0713/0.1079	-0.1463/0.0407	-0.1098/0.0678
SLC39A8	ENSG00000138821	p	0.6702	0.9423	0.6928	0.6887	0.2691	0.6426
FURIN	ENSG00000140564	B	-0.0486	-0.0414	0.0437	-0.0358	-0.1145	-0.0636
FURIN	ENSG00000140564	SE	0.0434	0.0434	0.0432	0.0462	0.0477	0.0457
FURIN	ENSG00000140564	95% CI	-0.1337/0.0365	-0.1265/0.0437	-0.041/0.1284	-0.1264/0.0548	-0.208/-0.021	-0.1532/0.026
FURIN	ENSG00000140564	p	0.2644	0.3416	0.3123	0.4382	0.017	0.1647
RERE	ENSG00000142599	B	0.0382	0.0373	0.0255	0.0131	0.0601	0.0359
RERE	ENSG00000142599	SE	0.0434	0.0434	0.0432	0.0462	0.0484	0.0458
RERE	ENSG00000142599	95% CI	-0.0469/0.1233	-0.0478/0.1224	-0.0592/0.1102	-0.0775/0.1037	-0.0348/0.155	-0.0539/0.1257
RERE	ENSG00000142599	p	0.3798	0.3904	0.5553	0.7764	0.2154	0.4338
CREB3L4	ENSG00000143578	B	-0.0298	-0.0385	-0.0686	-0.0136	-0.0143	-0.022
CREB3L4	ENSG00000143578	SE	0.0446	0.0445	0.0442	0.0474	0.0492	0.0471
CREB3L4	ENSG00000143578	95% CI	-0.1172/0.0576	-0.1257/0.0487	-0.1552/0.018	-0.1065/0.0793	-0.1107/0.0821	-0.1143/0.0703
CREB3L4	ENSG00000143578	p	0.5035	0.3875	0.1217	0.7736	0.7713	0.6397
SFXN5	ENSG00000144040	B	-0.0246	-0.0203	-0.0306	-0.0386	0.0271	-0.0367
SFXN5	ENSG00000144040	SE	0.0427	0.0427	0.0425	0.0454	0.0466	0.045
SFXN5	ENSG00000144040	95% CI	-0.1083/0.0591	-0.104/0.0634	-0.1139/0.0527	-0.1276/0.0504	-0.0642/0.1184	-0.1249/0.0515
SFXN5	ENSG00000144040	p	0.5656	0.6344	0.4719	0.3954	0.5617	0.4147
CISD2	ENSG00000145354	B	-0.0315	-0.0486	-0.0175	-0.0286	-0.056	0.0162
CISD2	ENSG00000145354	SE	0.0437	0.0436	0.0434	0.0464	0.0478	0.046
CISD2	ENSG00000145354	95% CI	-0.1172/0.0542	-0.1341/0.0369	-0.1026/0.0676	-0.1195/0.0623	-0.1497/0.0377	-0.074/0.1064
CISD2	ENSG00000145354	p	0.4709	0.2657	0.6879	0.5372	0.2421	0.7246
ZCCHC7	ENSG00000147905	B	-0.031	-0.0421	-0.033	-0.0315	-0.0145	-0.0152
ZCCHC7	ENSG00000147905	SE	0.0431	0.043	0.0428	0.0457	0.0474	0.0454
ZCCHC7	ENSG00000147905	95% CI	-0.1155/0.0535	-0.1264/0.0422	-0.1169/0.0509	-0.1211/0.0581	-0.1074/0.0784	-0.1042/0.0738
ZCCHC7	ENSG00000147905	p	0.4725	0.3281	0.4407	0.4919	0.76	0.7373
PLCH2	ENSG00000149527	B	-0.0733	-0.0735	-0.0553	0.0181	-0.1309	-0.0643
PLCH2	ENSG00000149527	SE	0.0435	0.0435	0.0433	0.0463	0.0476	0.0458
PLCH2	ENSG00000149527	95% CI	-0.1586/0.012	-0.1588/0.0118	-0.1402/0.0296	-0.0726/0.1088	-0.2242/-0.0376	-0.1541/0.0255
PLCH2	ENSG00000149527	p	0.0928	0.0919	0.2022	0.6963	0.0063	0.1614
GRM1	ENSG00000152822	B	-0.0519	-0.0259	-0.0748	-0.0312	-0.0706	-0.0168
GRM1	ENSG00000152822	SE	0.0434	0.0434	0.043	0.0461	0.0482	0.0459
GRM1	ENSG00000152822	95% CI	-0.137/0.0332	-0.111/0.0592	-0.1591/0.0095	-0.1216/0.0592	-0.1651/0.0239	-0.1068/0.0732
GRM1	ENSG00000152822	p	0.232	0.5514	0.0828	0.4996	0.1439	0.7136
PTPRK	ENSG00000152894	B	0.038	0.0963	0.0059	0.0241	0.0192	0.0241
PTPRK	ENSG00000152894	SE	0.0438	0.0436	0.0436	0.0466	0.0493	0.0462
PTPRK	ENSG00000152894	95% CI	-0.0478/0.1238	0.0108/0.1818	-0.0796/0.0914	-0.0672/0.1154	-0.0774/0.1158	-0.0665/0.1147
PTPRK	ENSG00000152894	p	0.3862	0.0277	0.8924	0.605	0.6969	0.603
MSI2	ENSG00000153944	B	0.0046	0.0044	0.0382	0.0144	-0.0134	-0.0145
MSI2	ENSG00000153944	SE	0.0453	0.0453	0.045	0.0481	0.0501	0.0478
MSI2	ENSG00000153944	95% CI	-0.0842/0.0934	-0.0844/0.0932	-0.05/0.1264	-0.0799/0.1087	-0.1116/0.0848	-0.1082/0.0792
MSI2	ENSG00000153944	p	0.9187	0.9226	0.3969	0.7657	0.7895	0.7626
ACE	ENSG00000159640	B	-0.0296	-0.0002	-0.0253	0.0039	-0.0303	-0.0696
ACE	ENSG00000159640	SE	0.0433	0.0433	0.0431	0.0461	0.0483	0.0455
ACE	ENSG00000159640	95% CI	-0.1145/0.0553	-0.0851/0.0847	-0.1098/0.0592	-0.0865/0.0943	-0.125/0.0644	-0.1588/0.0196
ACE	ENSG00000159640	p	0.4948	0.9964	0.5576	0.933	0.5299	0.1268
THAP8	ENSG00000161277	B	-0.0779	-0.0779	-0.0796	-0.082	-0.051	-0.0439
THAP8	ENSG00000161277	SE	0.0431	0.043	0.0428	0.0457	0.0485	0.0455
THAP8	ENSG00000161277	95% CI	-0.1624/0.0066	-0.1622/0.0064	-0.1635/0.0043	-0.1716/0.0076	-0.1461/0.0441	-0.1331/0.0453
THAP8	ENSG00000161277	p	0.0711	0.0711	0.0636	0.0736	0.2935	0.3349
ALMS1P	ENSG00000163016	B	0.0548	0.0507	-0.0191	0.0625	0.0906	0.0531
ALMS1P	ENSG00000163016	SE	0.0444	0.0444	0.0442	0.0472	0.0491	0.0468
ALMS1P	ENSG00000163016	95% CI	-0.0322/0.1418	-0.0363/0.1377	-0.1057/0.0675	-0.03/0.155	-0.0056/0.1868	-0.0386/0.1448
ALMS1P	ENSG00000163016	p	0.2178	0.2547	0.6661	0.1862	0.0656	0.2578
THOC7	ENSG00000163634	B	-0.0098	0.0166	-0.0145	-0.0359	0.0138	-0.0248
THOC7	ENSG00000163634	SE	0.0437	0.0436	0.0434	0.0463	0.0483	0.0459
THOC7	ENSG00000163634	95% CI	-0.0955/0.0759	-0.0689/0.1021	-0.0996/0.0706	-0.1266/0.0548	-0.0809/0.1085	-0.1148/0.0652
THOC7	ENSG00000163634	p	0.8227	0.7042	0.7388	0.4395	0.7755	0.5897
DCLK3	ENSG00000163673	B	0.029	0.0122	0.0116	0.0109	0.0669	0.0356
DCLK3	ENSG00000163673	SE	0.0438	0.0438	0.0435	0.0465	0.0485	0.0461
DCLK3	ENSG00000163673	95% CI	-0.0568/0.1148	-0.0736/0.098	-0.0737/0.0969	-0.0802/0.102	-0.0282/0.162	-0.0548/0.126
DCLK3	ENSG00000163673	p	0.5076	0.7813	0.7906	0.8147	0.1681	0.4403
PDIA3	ENSG00000167004	B	-0.0096	-0.0378	0.0203	-0.0212	0.021	0.0029
PDIA3	ENSG00000167004	SE	0.0445	0.0444	0.0442	0.0472	0.0505	0.0468
PDIA3	ENSG00000167004	95% CI	-0.0968/0.0776	-0.1248/0.0492	-0.0663/0.1069	-0.1137/0.0713	-0.078/0.12	-0.0888/0.0946
PDIA3	ENSG00000167004	p	0.829	0.3952	0.6458	0.6539	0.6773	0.9504
GATAD2A	ENSG00000167491	B	-0.0358	0.0204	-0.056	-0.0256	-0.009	-0.0754
GATAD2A	ENSG00000167491	SE	0.0433	0.0433	0.0429	0.046	0.0481	0.0454
GATAD2A	ENSG00000167491	95% CI	-0.1207/0.0491	-0.0645/0.1053	-0.1401/0.0281	-0.1158/0.0646	-0.1033/0.0853	-0.1644/0.0136
GATAD2A	ENSG00000167491	p	0.4081	0.6377	0.1929	0.5785	0.8519	0.0976
INO80E	ENSG00000169592	B	0.026	0.0235	0.0236	0.0267	0.0283	0.0088
INO80E	ENSG00000169592	SE	0.0428	0.0428	0.0426	0.0455	0.0475	0.0451
INO80E	ENSG00000169592	95% CI	-0.0579/0.1099	-0.0604/0.1074	-0.0599/0.1071	-0.0625/0.1159	-0.0648/0.1214	-0.0796/0.0972
INO80E	ENSG00000169592	p	0.5442	0.5841	0.5803	0.5575	0.5519	0.846
ZNF804A	ENSG00000170396	B	-0.0069	-0.0394	0.0138	0.034	-0.0525	-0.0067
ZNF804A	ENSG00000170396	SE	0.0433	0.0432	0.043	0.0459	0.048	0.0456
ZNF804A	ENSG00000170396	95% CI	-0.0918/0.078	-0.1241/0.0453	-0.0705/0.0981	-0.056/0.124	-0.1466/0.0416	-0.0961/0.0827
ZNF804A	ENSG00000170396	p	0.8739	0.3628	0.7483	0.4592	0.2742	0.8828
EMB	ENSG00000170571	B	0.0083	0.0163	0.0001	0.0046	-0.0638	0.052
EMB	ENSG00000170571	SE	0.0435	0.0434	0.0432	0.0462	0.0479	0.0457
EMB	ENSG00000170571	95% CI	-0.077/0.0936	-0.0688/0.1014	-0.0846/0.0848	-0.086/0.0952	-0.1577/0.0301	-0.0376/0.1416
EMB	ENSG00000170571	p	0.8487	0.7084	0.999	0.9211	0.1838	0.2561
TSNARE1	ENSG00000171045	B	-0.0143	0.0031	0.0086	-0.0138	-0.0328	-0.0237
TSNARE1	ENSG00000171045	SE	0.044	0.044	0.0438	0.0468	0.0486	0.0464
TSNARE1	ENSG00000171045	95% CI	-0.1005/0.0719	-0.0831/0.0893	-0.0772/0.0944	-0.1055/0.0779	-0.1281/0.0625	-0.1146/0.0672
TSNARE1	ENSG00000171045	p	0.7451	0.9445	0.8445	0.7673	0.4996	0.6102
NEGR1	ENSG00000172260	B	0.0078	0.0357	0.0218	-0.0154	-0.0141	-0.0122
NEGR1	ENSG00000172260	SE	0.0439	0.0438	0.0436	0.0466	0.0485	0.0462
NEGR1	ENSG00000172260	95% CI	-0.0782/0.0938	-0.0501/0.1215	-0.0637/0.1073	-0.1067/0.0759	-0.1092/0.081	-0.1028/0.0784
NEGR1	ENSG00000172260	p	0.8584	0.4162	0.6174	0.7407	0.7712	0.7916
CYP7B1	ENSG00000172817	B	0.0359	0.049	0.0197	0.0066	0.0343	0.0622
CYP7B1	ENSG00000172817	SE	0.0435	0.0435	0.0433	0.0463	0.048	0.0459
CYP7B1	ENSG00000172817	95% CI	-0.0494/0.1212	-0.0363/0.1343	-0.0652/0.1046	-0.0841/0.0973	-0.0598/0.1284	-0.0278/0.1522
CYP7B1	ENSG00000172817	p	0.4094	0.2604	0.6487	0.886	0.4748	0.1765
RNASEH2C	ENSG00000172922	B	0.0012	0.0056	-0.0554	0.0411	0.0377	0.0008
RNASEH2C	ENSG00000172922	SE	0.0437	0.0437	0.0434	0.0464	0.0482	0.0461
RNASEH2C	ENSG00000172922	95% CI	-0.0845/0.0869	-0.0801/0.0913	-0.1405/0.0297	-0.0498/0.132	-0.0568/0.1322	-0.0896/0.0912
RNASEH2C	ENSG00000172922	p	0.9782	0.8974	0.2023	0.376	0.4348	0.9861
ASPHD1	ENSG00000174939	B	-0.0174	-0.0132	-0.0146	-0.0165	-0.0137	-0.021
ASPHD1	ENSG00000174939	SE	0.0435	0.0435	0.0432	0.0462	0.0483	0.0458
ASPHD1	ENSG00000174939	95% CI	-0.1027/0.0679	-0.0985/0.0721	-0.0993/0.0701	-0.1071/0.0741	-0.1084/0.081	-0.1108/0.0688
ASPHD1	ENSG00000174939	p	0.6888	0.761	0.7363	0.7212	0.7771	0.6466
ATG13	ENSG00000175224	B	0.0093	0.0322	-0.0575	0.0364	0.02	-0.0172
ATG13	ENSG00000175224	SE	0.0435	0.0435	0.0432	0.0462	0.049	0.0458
ATG13	ENSG00000175224	95% CI	-0.076/0.0946	-0.0531/0.1175	-0.1422/0.0272	-0.0542/0.127	-0.076/0.116	-0.107/0.0726
ATG13	ENSG00000175224	p	0.831	0.4599	0.184	0.4315	0.6839	0.7082
LSM1	ENSG00000175324	B	-0.0075	-0.0395	0.0474	-0.0555	-0.0022	0.0323
LSM1	ENSG00000175324	SE	0.0438	0.0438	0.0435	0.0465	0.0482	0.0462
LSM1	ENSG00000175324	95% CI	-0.0933/0.0783	-0.1253/0.0463	-0.0379/0.1327	-0.1466/0.0356	-0.0967/0.0923	-0.0583/0.1229
LSM1	ENSG00000175324	p	0.8641	0.3676	0.2764	0.2334	0.9631	0.4839
MLXIP	ENSG00000175727	B	-0.0428	-0.002	-0.058	-0.0308	-0.0561	-0.0334
MLXIP	ENSG00000175727	SE	0.0427	0.0427	0.0424	0.0454	0.0477	0.045
MLXIP	ENSG00000175727	95% CI	-0.1265/0.0409	-0.0857/0.0817	-0.1411/0.0251	-0.1198/0.0582	-0.1496/0.0374	-0.1216/0.0548
MLXIP	ENSG00000175727	p	0.3162	0.963	0.1719	0.4973	0.2405	0.4582
HYI	ENSG00000178922	B	-0.0771	-0.0496	-0.0717	-0.088	-0.0349	-0.0785
HYI	ENSG00000178922	SE	0.0443	0.0443	0.044	0.047	0.0492	0.0467
HYI	ENSG00000178922	95% CI	-0.1639/0.0097	-0.1364/0.0372	-0.1579/0.0145	-0.1801/0.0041	-0.1313/0.0615	-0.17/0.013
HYI	ENSG00000178922	p	0.0824	0.264	0.1043	0.0617	0.4791	0.0932
ALG12	ENSG00000182858	B	-0.0109	-0.0631	0.0223	0.0034	-0.0088	0.0024
ALG12	ENSG00000182858	SE	0.043	0.0429	0.0427	0.0457	0.048	0.0453
ALG12	ENSG00000182858	95% CI	-0.0952/0.0734	-0.1472/0.021	-0.0614/0.106	-0.0862/0.093	-0.1029/0.0853	-0.0864/0.0912
ALG12	ENSG00000182858	p	0.8	0.142	0.6023	0.9399	0.855	0.9571
GRIN2A	ENSG00000183454	B	-0.0706	-0.0551	-0.0713	-0.0477	-0.078	-0.0419
GRIN2A	ENSG00000183454	SE	0.044	0.0441	0.0438	0.0469	0.0484	0.0466
GRIN2A	ENSG00000183454	95% CI	-0.1568/0.0156	-0.1415/0.0313	-0.1571/0.0145	-0.1396/0.0442	-0.1729/0.0169	-0.1332/0.0494
GRIN2A	ENSG00000183454	p	0.1099	0.2116	0.1044	0.3091	0.1083	0.369
OPCML	ENSG00000183715	B	0.0083	0.0368	-0.0026	0.0044	-0.0059	0.0117
OPCML	ENSG00000183715	SE	0.0435	0.0435	0.0433	0.0463	0.0485	0.0459
OPCML	ENSG00000183715	95% CI	-0.077/0.0936	-0.0485/0.1221	-0.0875/0.0823	-0.0863/0.0951	-0.101/0.0892	-0.0783/0.1017
OPCML	ENSG00000183715	p	0.8488	0.3985	0.9526	0.9249	0.9036	0.7989
PDE4B	ENSG00000184588	B	-0.0688	-0.0341	-0.0079	-0.0775	-0.0802	-0.0697
PDE4B	ENSG00000184588	SE	0.0434	0.0435	0.0433	0.0461	0.0477	0.0458
PDE4B	ENSG00000184588	95% CI	-0.1539/0.0163	-0.1194/0.0512	-0.0928/0.077	-0.1679/0.0129	-0.1737/0.0133	-0.1595/0.0201
PDE4B	ENSG00000184588	p	0.1141	0.4337	0.855	0.0938	0.0935	0.1282
IMMP2L	ENSG00000184903	B	-0.0173	0.0318	-0.1065	0.0352	-0.0206	-0.0225
IMMP2L	ENSG00000184903	SE	0.0437	0.0437	0.0431	0.0464	0.0478	0.046
IMMP2L	ENSG00000184903	95% CI	-0.103/0.0684	-0.0539/0.1175	-0.191/-0.022	-0.0557/0.1261	-0.1143/0.0731	-0.1127/0.0677
IMMP2L	ENSG00000184903	p	0.6926	0.4666	0.014	0.4481	0.6672	0.6244
WBSCR17	ENSG00000185274	B	-0.0117	-0.0059	-0.0338	0.0269	-0.0427	0.0073
WBSCR17	ENSG00000185274	SE	0.0436	0.0436	0.0434	0.0463	0.048	0.046
WBSCR17	ENSG00000185274	95% CI	-0.0972/0.0738	-0.0914/0.0796	-0.1189/0.0513	-0.0638/0.1176	-0.1368/0.0514	-0.0829/0.0975
WBSCR17	ENSG00000185274	p	0.7894	0.8932	0.4365	0.5617	0.3743	0.8733
PCGF3	ENSG00000185619	B	-0.1005	-0.0621	-0.0619	-0.0263	-0.1472	-0.1239
PCGF3	ENSG00000185619	SE	0.0436	0.0438	0.0435	0.0466	0.0476	0.0458
PCGF3	ENSG00000185619	95% CI	-0.186/-0.015	-0.1479/0.0237	-0.1472/0.0234	-0.1176/0.065	-0.2405/-0.0539	-0.2137/-0.0341
PCGF3	ENSG00000185619	p	0.0217	0.1566	0.156	0.5735	0.0021	0.0071
MYT1L	ENSG00000186487	B	0.0148	-0.0018	-0.003	0.0036	0.0823	0.0065
MYT1L	ENSG00000186487	SE	0.0435	0.0435	0.0432	0.0462	0.0481	0.046
MYT1L	ENSG00000186487	95% CI	-0.0705/0.1001	-0.0871/0.0835	-0.0877/0.0817	-0.087/0.0942	-0.012/0.1766	-0.0837/0.0967
MYT1L	ENSG00000186487	p	0.7333	0.9678	0.945	0.9383	0.0881	0.887
MAPT	ENSG00000186868	B	0.0534	0.0849	-0.0166	0.0383	0.0533	0.0457
MAPT	ENSG00000186868	SE	0.0424	0.0423	0.0423	0.0451	0.0468	0.0447
MAPT	ENSG00000186868	95% CI	-0.0297/0.1365	0.002/0.1678	-0.0995/0.0663	-0.0501/0.1267	-0.0384/0.145	-0.0419/0.1333
MAPT	ENSG00000186868	p	0.2095	0.0455	0.6941	0.3968	0.2556	0.3075
DCC	ENSG00000187323	B	-0.0217	0.0259	-0.0328	0.0116	-0.0092	-0.0856
DCC	ENSG00000187323	SE	0.0454	0.0453	0.0451	0.0482	0.0502	0.0476
DCC	ENSG00000187323	95% CI	-0.1107/0.0673	-0.0629/0.1147	-0.1212/0.0556	-0.0829/0.1061	-0.1076/0.0892	-0.1789/0.0077
DCC	ENSG00000187323	p	0.6327	0.5674	0.4677	0.8101	0.8545	0.0727
FHIT	ENSG00000189283	B	-0.0485	-0.0309	-0.003	-0.1011	-0.0974	0.019
FHIT	ENSG00000189283	SE	0.0427	0.0427	0.0425	0.0451	0.0477	0.045
FHIT	ENSG00000189283	95% CI	-0.1322/0.0352	-0.1146/0.0528	-0.0863/0.0803	-0.1895/-0.0127	-0.1909/-0.0039	-0.0692/0.1072
FHIT	ENSG00000189283	p	0.2559	0.4698	0.9439	0.0256	0.0417	0.6726
ZNF823	ENSG00000197933	B	0.0101	-0.001	-0.045	0.0347	-0.0017	0.0237
ZNF823	ENSG00000197933	SE	0.0436	0.0436	0.0433	0.0463	0.0477	0.046
ZNF823	ENSG00000197933	95% CI	-0.0754/0.0956	-0.0865/0.0845	-0.1299/0.0399	-0.056/0.1254	-0.0952/0.0918	-0.0665/0.1139
ZNF823	ENSG00000197933	p	0.8165	0.982	0.2989	0.4536	0.9711	0.6067
TXNRD1	ENSG00000198431	B	-0.0234	-0.048	-0.0142	-0.0676	0.0397	0.0015
TXNRD1	ENSG00000198431	SE	0.0433	0.0433	0.0431	0.0459	0.0486	0.0456
TXNRD1	ENSG00000198431	95% CI	-0.1083/0.0615	-0.1329/0.0369	-0.0987/0.0703	-0.1576/0.0224	-0.0556/0.135	-0.0879/0.0909
TXNRD1	ENSG00000198431	p	0.5892	0.2681	0.7417	0.1417	0.4137	0.9732
FAM216A	ENSG00000204856	B	0.0331	0.0433	-0.0067	0.055	0.0052	0.0197
FAM216A	ENSG00000204856	SE	0.0434	0.0434	0.0432	0.0461	0.0489	0.0457
FAM216A	ENSG00000204856	95% CI	-0.052/0.1182	-0.0418/0.1284	-0.0914/0.078	-0.0354/0.1454	-0.0906/0.101	-0.0699/0.1093
FAM216A	ENSG00000204856	p	0.4471	0.3184	0.8765	0.2336	0.9155	0.667
PCDHA8	ENSG00000204962	B	0.0024	0.001	-0.0193	-0.0187	0.0707	-0.0163
PCDHA8	ENSG00000204962	SE	0.0428	0.0428	0.0426	0.0455	0.0475	0.0451
PCDHA8	ENSG00000204962	95% CI	-0.0815/0.0863	-0.0829/0.0849	-0.1028/0.0642	-0.1079/0.0705	-0.0224/0.1638	-0.1047/0.0721
PCDHA8	ENSG00000204962	p	0.9552	0.9809	0.6505	0.6819	0.1371	0.7185
PCDHA2	ENSG00000204969	B	0.0084	-0.0033	-0.0038	-0.0139	0.0728	-0.0129
PCDHA2	ENSG00000204969	SE	0.0429	0.0428	0.0426	0.0455	0.0474	0.0451
PCDHA2	ENSG00000204969	95% CI	-0.0757/0.0925	-0.0872/0.0806	-0.0873/0.0797	-0.1031/0.0753	-0.0201/0.1657	-0.1013/0.0755
PCDHA2	ENSG00000204969	p	0.8451	0.9393	0.9283	0.7609	0.1251	0.7742
LINC00320	ENSG00000224924	B	0.0193	-0.001	0.0277	0.0343	-0.0479	0.0705
LINC00320	ENSG00000224924	SE	0.0438	0.0438	0.0435	0.0465	0.0478	0.0461
LINC00320	ENSG00000224924	95% CI	-0.0665/0.1051	-0.0868/0.0848	-0.0576/0.113	-0.0568/0.1254	-0.1416/0.0458	-0.0199/0.1609
LINC00320	ENSG00000224924	p	0.6597	0.9826	0.5243	0.4611	0.3166	0.127
RP11-165J3.6	ENSG00000227603	B	-0.0579	-0.0803	-0.0144	-0.0297	-0.0845	-0.0344
RP11-165J3.6	ENSG00000227603	SE	0.0437	0.0436	0.0435	0.0465	0.0486	0.0461
RP11-165J3.6	ENSG00000227603	95% CI	-0.1436/0.0278	-0.1658/0.0052	-0.0997/0.0709	-0.1208/0.0614	-0.1798/0.0108	-0.1248/0.056
RP11-165J3.6	ENSG00000227603	p	0.1856	0.0662	0.7405	0.5232	0.0832	0.4559
RP11-10L12.4	ENSG00000246560	B	-0.019	-0.0412	-0.0081	-0.0183	-0.0466	0.0296
RP11-10L12.4	ENSG00000246560	SE	0.0436	0.0435	0.0434	0.0463	0.0479	0.0459
RP11-10L12.4	ENSG00000246560	95% CI	-0.1045/0.0665	-0.1265/0.0441	-0.0932/0.077	-0.109/0.0724	-0.1405/0.0473	-0.0604/0.1196
RP11-10L12.4	ENSG00000246560	p	0.6637	0.3448	0.8513	0.6924	0.332	0.5196
RP11-586K2.1	ENSG00000253553	B	0.0259	-0.0152	-0.005	0.0041	0.0668	0.0655
RP11-586K2.1	ENSG00000253553	SE	0.0435	0.0435	0.0433	0.0462	0.0477	0.0457
RP11-586K2.1	ENSG00000253553	95% CI	-0.0594/0.1112	-0.1005/0.0701	-0.0899/0.0799	-0.0865/0.0947	-0.0267/0.1603	-0.0241/0.1551
RP11-586K2.1	ENSG00000253553	p	0.5517	0.7263	0.9075	0.9299	0.1615	0.1527
RP11-73M18.2	ENSG00000256500	B	0.0062	0.0394	-0.0094	-0.017	-0.001	0.0043
RP11-73M18.2	ENSG00000256500	SE	0.0441	0.044	0.0438	0.0468	0.0497	0.0464
RP11-73M18.2	ENSG00000256500	95% CI	-0.0802/0.0926	-0.0468/0.1256	-0.0952/0.0764	-0.1087/0.0747	-0.0984/0.0964	-0.0866/0.0952
RP11-73M18.2	ENSG00000256500	p	0.8883	0.3716	0.8301	0.7164	0.9843	0.9255
RP11-490G2.2	ENSG00000259946	B	-0.0283	-0.0228	-0.0079	-0.0386	-0.062	-0.0072
RP11-490G2.2	ENSG00000259946	SE	0.0444	0.0444	0.0441	0.0471	0.0491	0.0468
RP11-490G2.2	ENSG00000259946	95% CI	-0.1153/0.0587	-0.1098/0.0642	-0.0943/0.0785	-0.1309/0.0537	-0.1582/0.0342	-0.0989/0.0845
RP11-490G2.2	ENSG00000259946	p	0.5235	0.6074	0.8589	0.4136	0.2075	0.8782
ENSG00000262319	ENSG00000262319	B	-0.0265	-0.0221	-0.0011	-0.0257	-0.065	-0.0089
ENSG00000262319	ENSG00000262319	SE	0.0453	0.0453	0.045	0.0481	0.0505	0.0477
ENSG00000262319	ENSG00000262319	95% CI	-0.1153/0.0623	-0.1109/0.0667	-0.0893/0.0871	-0.12/0.0686	-0.164/0.034	-0.1024/0.0846
ENSG00000262319	ENSG00000262319	p	0.5582	0.6259	0.98	0.5926	0.199	0.8522
RP11-380L11.4	ENSG00000270028	B	0.0122	0.0205	0.012	0.0167	-0.0083	0.0083
RP11-380L11.4	ENSG00000270028	SE	0.0436	0.0436	0.0434	0.0463	0.0478	0.046
RP11-380L11.4	ENSG00000270028	95% CI	-0.0733/0.0977	-0.065/0.106	-0.0731/0.0971	-0.074/0.1074	-0.102/0.0854	-0.0819/0.0985
RP11-380L11.4	ENSG00000270028	p	0.7797	0.6379	0.7824	0.718	0.8628	0.8566
RP11-53O19.3	ENSG00000272335	B	0.0721	0.1	-0.026	0.0698	0.0656	0.0709
RP11-53O19.3	ENSG00000272335	SE	0.0428	0.0426	0.0427	0.0455	0.0469	0.0451
RP11-53O19.3	ENSG00000272335	95% CI	-0.0118/0.156	0.0165/0.1835	-0.1097/0.0577	-0.0194/0.159	-0.0263/0.1575	-0.0175/0.1593
RP11-53O19.3	ENSG00000272335	p	0.0931	0.0195	0.5428	0.1255	0.1624	0.1168

## Sheet: Supplementary Table 4
Supplementary Table 4: results of the regression models adjusting also for the composite cognitive score. *p<0.05
Gene symbol	Ensembl ID	phenotype	E	SE	95% CI lower	95% CI upper	p
ENOX1	ENSG00000120658	processing speed	-0.0314	0.0243	-0.079	0.0162	0.1973
		reasoning	0.075	0.0313	0.0137	0.1364	0.0169*
		verbal memory	-0.0475	0.0313	-0.1088	0.0138	0.1299
		vigilance	-0.0191	0.0284	-0.0748	0.0367	0.503
		working memory	0.0305	0.0244	-0.0173	0.0783	0.2121
MAN2A1	ENSG00000112893	processing speed	-0.0291	0.0237	-0.0757	0.0174	0.2201
		reasoning	0.0188	0.0308	-0.0414	0.0791	0.5406
		verbal memory	-0.0736	0.0304	-0.1332	-0.014	0.016*
		vigilance	0.0613	0.0279	0.0066	0.1161	0.0286*
		working memory	0.0327	0.0239	-0.014	0.0795	0.1708
PCGF3	ENSG00000185619	processing speed	0.0232	0.0235	-0.0229	0.0693	0.325
		reasoning	0.0103	0.0305	-0.0495	0.07	0.7366
		verbal memory	0.0559	0.0302	-0.0033	0.1152	0.0651
		vigilance	-0.0554	0.0275	-0.1093	-0.0015	0.0447*
		working memory	-0.0366	0.0236	-0.0828	0.0097	0.1218
MRM2 (FTSJ2)	ENSG00000122687	processing speed	0.0087	0.0234	-0.0372	0.0546	0.7099
		reasoning	0.0671	0.0301	0.008	0.1261	0.0265*
		verbal memory	0.0353	0.0301	-0.0237	0.0944	0.2416
		vigilance	-0.0941	0.0276	-0.1481	-0.04	0,0007*
		working memory	-0.0192	0.0235	-0.0653	0.0269	0.4144
FHIT	ENSG00000189283	processing speed	0.0102	0.0228	-0.0345	0.0549	0.6548
		reasoning	0.0319	0.0295	-0.0259	0.0897	0.2802
		verbal memory	-0.062	0.0293	-0.1193	-0.0046	0.0348*
		vigilance	-0.0549	0.0272	-0.1082	-0.0016	0.0441*
		working memory	0.0664	0.0227	0.0219	0.1109	0.0036*
